# Supplementary material for: Effects of perinatal asphyxia on cortical activity in two-year-old children
Source: Neuroimage Clin. 2025 Dec 17;49:103933. doi: 10.1016/j.nicl.2025.103933 (PMC12811685; doi:10.1016/j.nicl.2025.103933)
Supplement: Supplementary Data 5 [file mmc5.m]

% Anton Tokariev 2022, edited Sebastian König 2025
% Computes AAC (oCC), PPC (dbPLI), and PAC connectivities from  dummy EEG signal

  
       
  close all 
  clearvars
  

 
 % Set trial length limit
  L_lim = 180; % 3 min = 180 sec
  
% Dynamic settings
  win_L = 200; % window length
  overl = 100; % overlap
   
% Conditions to be analysed
  Conditions = {'N1'; 'N2'};  
 
  N_cond = size(Conditions, 1);
        
     
% FILTERs
% EEG filters: HPF/Hd1 - upper; LPF/Hd2 - lower

% 5 band filter
  load('5_band_filters.mat');
  N_Fc = size(flt_eeg, 2);
         
% ATLAS and HEAD MODEL
  load('MyAtlas.mat');
  load('Headmodel.mat');
  load('InverseOperator');
  load('CollapseOperator');
  load('FidelityOperator');

        
% load EEG

% Generate dummy EEG for test
  n_channels = 61;        % Number of EEG channels (64-mastoids and reference)
  Fs_old = 100;               % Sampling rate in Hz
  duration = 300;          % Duration in seconds
  n_samples = Fs_old * duration;

  t = (0:n_samples-1) / Fs_old;

% Random Gaussian noise 
  data = randn(n_channels, n_samples) * 10;

% Add simulated alpha rhythm to some channels
  alpha_freq = 10;                          % Hz
  alpha_wave = 20 * sin(2*pi*alpha_freq*t); % µV

% Add into first few channels
  data(1,:) = data(1,:) + alpha_wave;
  data(2,:) = data(2,:) + alpha_wave;
  data(3,:) = data(3,:) + alpha_wave;
     

 
         
  Fs = Fs_old; 
  eeg_buf = data;
                  
 % filtered EEG
  
  trials = filter_eeg(eeg_buf, flt_eeg, Fs);                  % => filtered epochs {cells}: epochs x fr.bands 
 

     
   % parcel signals (58)
     parcels = get_parcel_signals(trials, InverseOperator, CollapseOperator, MyAtlas);

     
   % Hilbert transform with the 'edge effects' control (seen in envelopes)
     edge = 500; % add to edges
     
     for n = 1:N_Fc
         parcels{1, n} = [flipud(parcels{1, n}(1:edge, :)); parcels{1, n}; flipud(parcels{1, n}(end-edge+1:end, :))];
     end
     
   % Hilbert transform for PARCEL signals
     parcels = cellfun(@hilbert, parcels, 'UniformOutput', false);      
     
     for n = 1:N_Fc
         parcels{1, n} = parcels{1, n}(edge+1:end-edge, :);
     end      
   % -------------------------------------------------------------------- %     
     
% get low f components for pac

     trials = [];                                                          % [files x frequencies]    
                                             
         

     trials = filter_eeg(eeg_buf, flt_eeg, Fs);                  % => filtered epochs {cells}: epochs x fr.bands 

     parcels5 = get_parcel_signals(trials, InverseOperator, CollapseOperator, MyAtlas);

     for n = 1:2
         parcels5{1, n} = [flipud(parcels5{1, n}(1:edge, :)); parcels5{1, n}; flipud(parcels5{1, n}(end-edge+1:end, :))];
     end
     
   % Hilbert transform for PARCEL signals
     parcels5 = cellfun(@hilbert, parcels5, 'UniformOutput', false);      
     
     for n = 1:2
         parcels5{1, n} = parcels5{1, n}(edge+1:end-edge, :);
     end   

        
% CONNECTIVITY

   dbPLI{1, N_Fc} = [];                                             
                                   
     oCC{1, N_Fc} = [];                                               

   %PAC  (1:3 low delta vs theta/alpha/beta, 4:6 high delta vs theta/alpha/beta)
    PAC = get_PAC(parcels, flt_eeg, parcels5, flt_eeg);

     for n = 1:N_Fc % frequency loop
         
       % PPC static: dbPLI
         dbPLI{1, n} = get_wPLI(parcels{1, n}, FidelityOperator);
         
       % AAC static: oCC        
         oCC{1, n} = get_oCC(parcels{1, n}, 200, FidelityOperator);
                
     end

   
   disp('Connectivity computed');
   

   % save
 


 % end of function


function signal_flt = filter_eeg(signal, flt, Fs)
 % Input 'signal' [samples x ch]
 %       'flt' - cell array with digital filters (top - HPF, bottom - LPF)
 %       'Fs'  - sampling rate 
 
 % Transpose if needed (=> Length x Ch )
   if size(signal, 1) < size(signal, 2)
      signal = signal';
   end
   
 % Signal Length
   L = size(signal, 1);

 % Flip signal (for edge effects)    
   signal_ud = flipud(signal);
   
 % Add pieces to signal (to fix edge effect)
   if L < 60*Fs %(< 1 min)
      signal_big = [repmat([signal; signal_ud], 5, 1); signal; repmat([signal_ud; signal], 5, 1)]; 
      nn = 10;                                                                                     
   end   
   
   if (L >= 60*Fs) && (L < 120*Fs)  %(1-2 min)
      signal_big = [repmat([signal; signal_ud], 3, 1); signal; repmat([signal_ud; signal], 3, 1)]; 
      nn = 6;                                                                                      
   end  
 
  if (L >= 120*Fs) && (L < 180*Fs) %(2-3 min)
      signal_big = [signal; signal_ud; signal; signal_ud; signal];                                 
      nn = 2;                                                                                      
  end   
   
  if L >= 180*Fs %(> 3 min)
      signal_big = [signal_ud; signal; signal_ud];                                                 
      nn = 1;                                                                                      
  end 
    
  N_flt = size(flt, 2);
  signal_flt{1, N_flt} = []; % init 
  
  for fr = 1:N_flt
      
      buf = [];                                                           
      buf = filtfilt(flt{1, fr}, signal_big); % filter 1 = HPF/Hd1/0.85xFc 
      buf = filtfilt(flt{2, fr}, buf);        % filter 2 = LPF/Hd2/1.15xFc
      
      signal_flt{1, fr} = buf(nn*L+1:nn*L+L, :); % cut out signal
  end
    
end


 

function signal_src = get_parcel_signals(signal, InverseOperator, CollapseOperator, MyAtlas)
 % Input 'signal' - filtered EEG data [samples x ch] x frequencies  

   N_fr = size(signal, 2);       % frequencies
   
   Np = length(MyAtlas.Parcels); % N parcels
   
   L = size(signal{1, 1}, 1);    % EEG length 
   
   signal_src{1, N_fr} = [];     % init
   
   CollapseOperator = repmat(CollapseOperator, 1, L); % big Collapse Op
   
   for k = 1:N_fr
      
     % source signals  
       src_buf = [];    %#ok<NASGU>
       src_buf = (InverseOperator * signal{1, k}').* CollapseOperator;     % [sources x samples]
       
     % parcel signals  
       parcel_buf = []; %#ok<NASGU>
       parcel_buf = zeros(Np, L);
  
       for j = 1:Np
           parcel_buf(j, :) = mean(src_buf(MyAtlas.Parcels{j, 1}, :));     % [Np x samples] 
       end
        
       signal_src{1, k} = parcel_buf';                                     % [samples x Np] 
       
       
   end

end


function oCC = get_oCC(A, win_L, FidelityOperator)
% Computes corr.coeffs. between envelopes of orthogonolized signals

% Input:     A - band-pass filtered COMPLEX signals [samples x ch]
%        win_L - length of non-overlapping windows for orthogonalization
%        FidOp - binary matrix to skip non-reliable edged (head model)
%
% Output:  oCC - AAC connectivity matrix [ch x ch]

     ch = size(A, 2); 
      
    oCC = zeros(ch, ch); % init 
   
    for ChA = 1:ch % dim 1
     
         X = A(:, ChA);     % [samples x 1]
                 
         for ChB = 1:ch % dim 2
             
             Y = A(:, ChB); % [samples x 1]
             
             if FidelityOperator(ChA, ChB) == 1
            
              % Reshape arrays: 1 Column = 1 window  
                X_blocks = buffer(X, win_L); % [samples x windows]
                Y_blocks = buffer(Y, win_L); % [samples x windows]
                
              % Orthogonalize Y re X >> Y_orth, based on Brookes (2012)  
                B = sum((real(X_blocks)./repmat(sum(real(X_blocks).^2, 1), win_L, 1) ) .* real(Y_blocks), 1); % B - scaling
       
                Y_orth_blocks = Y_blocks - repmat(B, win_L, 1) .* X_blocks;
                
              % Compute oCC  
                oCC(ChA, ChB) = corr(abs(X_blocks(:)), abs(Y_orth_blocks(:))); % concatenate windows back, take envelopes, compute correlation  
       
             end
             
         end % ChB loop
         
    end % ChA loop
    
  % Make the oCC matrix symmetric  
    oCC = (oCC + oCC')./2;  
    
end


function wpli = get_wPLI(A, FidelityOperator)
% Input:     A - band-pass filtered COMPLEX signals [samples x ch]
% Output: wpli - PPC (dwPLI) connectivity matrix    [ch x ch]

   ch = size(A, 2); % # channels
 
 % Compute wPLI (debiased) 
   wpli = zeros(ch, ch); % init
   
       for ChA = 1:ch
       
           X = A(:, ChA);      % complex signal channelA
        
           for ChB = 1:ch
           
               Y = A(:, ChB);  % complex signal channelB
           
                if FidelityOperator(ChA, ChB) == 1
                    
                   Sxy = [];                                           
                 % Cross-spectral density (Sxy)
                   Sxy = X .* conj(Y);                                     % [samples x 1]
                   
                 % Debiased wPLI
                   wpli(ChA, ChB) = (sum(imag(Sxy), 'omitnan').^2 - sum(imag(Sxy).^2, 'omitnan'))./(sum(abs(imag(Sxy)), 'omitnan').^2 - sum(imag(Sxy).^2, 'omitnan'));
               
                 % normal wPLI across time (t) 
                  %wpli(ChA, ChB) = abs(mean(abs(imag(Sxy)) .* sign(imag(Sxy))) ./ mean(abs(imag(Sxy))));   
 
                end % Fidelity check
           
           end % ChB
           
       end % ChA
       
       wpli = abs(wpli); % make all elements positive

end % end


function PAC = get_PAC(parcels, flt, parcels_low, flt_eeg)
% Input:     parcels - parcel signals cell 1xnum_flt [samples x N parcels]
% Output:    PAC - phase-amplitude correlation    [ch x ch]


      N_Fc = size(flt,2);
   % Envelopes
      parcels_env = cellfun(@abs, parcels, 'UniformOutput', false);
        
    % Nestedness                 
      for fr = 3:N_Fc
        % HPF
          parcels_env_flt1{fr} = filtfilt(flt_eeg{1}, parcels_env{fr});
        % LPF
          parcels_env_flt1{fr} = filtfilt(flt_eeg{2}, parcels_env_flt1{fr});
        % HPF
          parcels_env_flt2{fr} = filtfilt(flt_eeg{3}, parcels_env{fr});
        % LPF
          parcels_env_flt2{fr} = filtfilt(flt_eeg{4}, parcels_env_flt2{fr});
      end
      
    % Hilbert transform       
      parcels_env_flt_complex1 = cellfun(@hilbert, parcels_env_flt1, 'UniformOutput', false);       
      parcels_env_flt_complex2 = cellfun(@hilbert, parcels_env_flt2, 'UniformOutput', false);  
    % Nesting: Fc = 0.4 Hz 
      trials_lo = parcels_low;        %[samples x ch] complex
    % Nested: %Fc = 4 Hz -> 22 Hz
      trials_hi1(1:3) = parcels_env_flt_complex1(3:5); %[samples x ch] complex
      trials_hi2(1:3) = parcels_env_flt_complex2(3:5); %[samples x ch] complex
     
    % Transpose compex vlaues: => [ch x samples]
      trials_lo{1} = trials_lo{1}.';
      trials_lo{2} = trials_lo{2}.';
      
      for i = 1:length(trials_hi1)
          trials_hi1{i} = trials_hi1{i}.';
          trials_hi2{i} = trials_hi2{i}.';
      end

       
     NC{length(trials_hi1)*2, 1} = [];                                    
      
     for n_fr = 1:length(trials_hi1)
             
         NC{n_fr} = abs(trials_lo{1}./abs(trials_lo{1}) * (trials_hi1{n_fr}./abs(trials_hi1{n_fr}))') / size(parcels{1},1); 
         
         NC{n_fr+length(trials_hi1)} = abs(trials_lo{2}./abs(trials_lo{2}) * (trials_hi2{n_fr}./abs(trials_hi2{n_fr}))') / size(parcels{1},1); 
     end 
      
     PAC = NC;                            
      
   

end % end

 


 
