# Supplementary material for: Effects of perinatal asphyxia on cortical activity in two-year-old children
Source: Neuroimage Clin. 2025 Dec 17;49:103933. doi: 10.1016/j.nicl.2025.103933 (PMC12811685; doi:10.1016/j.nicl.2025.103933)
Supplement: Supplementary Data 6 [file mmc6.m]

% create dummy connectivity matrices for 2 groups where group1 has higher
% connectivity

n = 58; % number of parcels

G1={};
G2={};
for band=1:5 % number of frequency bands
    
    for sub=1:25
        upper_tri = triu(rand(n), 1);
        G1{1,band}(1:58,1:58,sub) = upper_tri + upper_tri';
    end
    for sub=1:35
        upper_tri = triu(rand(n), 1);
        G2{1,band}(1:58,1:58,sub) = (upper_tri + upper_tri')-0.01;
    end
end

alpha = 0.05;
direction = 'right';
N_edges = (n*n - n)/2;
[p, r, K, R] = compute_group_difference(G1, G2, alpha, direction, N_edges)

% Plot results
figure();
matrix = p{1};
matrix(matrix>0.05)=0;
matrix(matrix>0)=1;
plot3D(matrix, [1 0 0],[270 90],1,2.5,80)


function [p, r, K, R] = compute_group_difference(Group1, Group2, alpha, direction, N_edges)
% COMPUTE_GROUP_DIFFERENCE 
% Computes statistical group difference by one-tailedWilcoxon rank sum test
% 2020 Pauliina Yrjölä, edited Sebastian König 2025
%
%   INPUT ARGUMENTS
%   Group1: cell array {1 x N freq.} of connectivity matrices for all subjects [N parcels x N
%   parcels x N subj.]. Connectivity matrices per subject must be square matrices.
%   Group2: cell array {1 x N freq.} of connectivity matrices for all subjects [N parcels x N
%   parcels x N subj.]. Connectivity matrices per subject must be square matrices.
%   alpha: significance level
%   direction: direction of Wilcoxon rank sum test. Options: 
%       'right' (Group1 > Group2)
%       'left' (Group1 < Group2)
%       'both' (two-tailed)
%   N_edges: number of upper triangle edges for computing 
%       K = N_significant_edges/N_all_edges
%   
%   OUTPUT ARGUMENTS
%   p: cell array {1 x N freq.} of p-value matrices [N parcels x N parcels]
%   r: cell array {1 x N freq.} of r-value matrices [N parcels x N parcels]
%   K: vector array of fraction K as a function of frequency [1 x N freq.]
%   R: vector array of mean effect size [1 x N freq.]


% Get parameters from Input arguments
N_parcels = size(Group1{1,1},1);    % Number of parcels
N_Fc = size(Group1,2);              % Number of frequency bands

% Initialize Output arguments
p{1,N_Fc} = [];         
r{1,N_Fc} = [];         
K = zeros(1,N_Fc);
R = zeros(1,N_Fc);

for f = 1:N_Fc
    p{1,N_Fc} = zeros(58);         
    r{1,N_Fc} = zeros(58);
    % Loop through connectivity matrix (edges) 
    for Parcel1 = 1:N_parcels
        for Parcel2 = 1:(Parcel1)
            edge_vector_Group1 = (squeeze(Group1{1,f}(Parcel1,Parcel2,:)));
            edge_vector_Group2 = (squeeze(Group2{1,f}(Parcel1,Parcel2,:)));

            % Wilcoxon rank sum test 
            [p{1,f}(Parcel1,Parcel2), ~, stats] = ranksum(edge_vector_Group1, edge_vector_Group2, 'Tail', direction);

            % Compute effect size
            N_1 = size(edge_vector_Group1,1);
            N_2 = size(edge_vector_Group2,1);
            N = N_1+N_2;
            
            % Convert W into Mann-Whitney U-test statistic and take smaller U
            W_1 = stats.ranksum; % rank sum statistic
            W_2 = (N*(N+1)/2)- W_1; % rank sum statistic
            U_1 = W_1 - (N_1*(N_1+1)/2); % Convert W (Wilcoxon rank sum statistic) into Mann-Whitney U-test statistic   
            U_2 = W_2 - (N_2*(N_2+1)/2); % Convert W (Wilcoxon rank sum statistic) into Mann-Whitney U-test statistic 
            U = min([U_1, U_2]); % take smaller U
            
            % Rank-biserial correlation
            r{1,f}(Parcel1,Parcel2) = 1-2*U/(N_1*N_2);
        end
    end    

    % Take number of significant edges in p matrix and divide by
    % number of all edges to get K
    p_significant = p{1,f}.*(p{1,f} < alpha);
    K(f) = nnz(tril(p_significant))/N_edges; 
    
    % Compute mean effect size of the significant network
    r_significant = r{1,f}.*(p{1,f} < alpha);
    R(f) = sum(sum(tril(r_significant)))/nnz(tril(r_significant));
    
end

end
