# Supplementary material for: Effects of perinatal asphyxia on cortical activity in two-year-old children
Source: Neuroimage Clin. 2025 Dec 17;49:103933. doi: 10.1016/j.nicl.2025.103933 (PMC12811685; doi:10.1016/j.nicl.2025.103933)
Supplement: Supplementary Data 13 [file mmc13.m]

function plot3D(Connectivity_matrix, color, view_dir,plot_no, linewidth,  node_size)
%PLOT3D Function to plot 3D brain visualiation of connectivity matrices
%   INPUT ARGS
%   Connectivity_matrix: [N_parcels x N_parcels] matrix array with ones or twos for edges to plot and zeros for other elements    
%   color: vector [N_colors x 3] with RGB values of colors for edges where N_colors = 1 or N_colors = 2. 
%   view_dir (optional): direction of view (optional, default 180)
%   plot_no (optional): number of plot (if > 1 script does not replot surface and
%   nodes)
%   linewidth (optional): double value containing linewidth

 if ~exist('view_dir','var')
     % parameter does not exist, so default it to something
      view_dir = [180,0];
 else
     % if parameter empty, default it to something
     if isempty(view_dir)
        view_dir = [180,0];
     end
 end
 
 if ~exist('plot_no','var')
     % third parameter does not exist, so default it to something
      plot_no = 1;
 else
     % if parameter empty, default it to something
     if isempty(plot_no)
        plot_no = 1;
     end
 end
 
 if ~exist('linewidth','var')
     % parameter does not exist, so default it to something
      linewidth = 2.0;
 else
     % if parameter empty, default it to something
     if isempty(linewidth)
        linewidth = 2.0;
     end
 end

 if ~exist('node_size','var')
     % parameter does not exist, so default it to something
      node_size = 120;
 else
     % if parameter empty, default it to something
     if isempty(node_size)
        node_size = 120;
     end
 end
  
  % Load cap structure
  load('MyAtlas.mat');

  cx = load('tess_cortex_pial_low.mat');


  % Initialize
  Nodes_xyz = MyAtlas.Centroids;
  Areas_lbl = cell2mat(MyAtlas.Areas);
  
  % Find edges to plot
  [ChA_c1, ChB_c1] = find(Connectivity_matrix == 1);
  [ChA_c2, ChB_c2] = find(Connectivity_matrix == 2);
  [ChA_c3, ChB_c3] = find(Connectivity_matrix == 3);
  [ChA_c4, ChB_c4] = find(Connectivity_matrix == 4);
  

  [inA,inB]=ismember(1:58, [ChA_c1 ChB_c1 ChA_c2 ChB_c2 ChA_c3 ChB_c3 ChA_c4 ChB_c4]);
  MyAtlas.Areas(inA==0)={'X'};
  Areas_lbl = cell2mat(MyAtlas.Areas);
  Areas_lbl(inA==0)='X';

  if node_size>0
      % Plot edges
      if linewidth > 0.5
          line([Nodes_xyz(ChA_c1,1),Nodes_xyz(ChB_c1,1)]', [Nodes_xyz(ChA_c1,2),Nodes_xyz(ChB_c1,2)]', [Nodes_xyz(ChA_c1,3),Nodes_xyz(ChB_c1,3)]', 'Color', color(1,:), 'LineWidth', linewidth)
          if size(color, 1) >= 2
            line([Nodes_xyz(ChA_c2,1),Nodes_xyz(ChB_c2,1)]', [Nodes_xyz(ChA_c2,2),Nodes_xyz(ChB_c2,2)]', [Nodes_xyz(ChA_c2,3),Nodes_xyz(ChB_c2,3)]', 'Color', color(2,:), 'LineWidth', linewidth)
          end
          if size(color, 1) >= 3
            line([Nodes_xyz(ChA_c3,1),Nodes_xyz(ChB_c3,1)]', [Nodes_xyz(ChA_c3,2),Nodes_xyz(ChB_c3,2)]', [Nodes_xyz(ChA_c3,3),Nodes_xyz(ChB_c3,3)]', 'Color', color(3,:), 'LineWidth', linewidth)
          end
          if size(color, 1) == 4
            line([Nodes_xyz(ChA_c4,1),Nodes_xyz(ChB_c4,1)]', [Nodes_xyz(ChA_c4,2),Nodes_xyz(ChB_c4,2)]', [Nodes_xyz(ChA_c4,3),Nodes_xyz(ChB_c4,3)]', 'Color', color(4,:), 'LineWidth', linewidth)
          end
      end
      hold on;
    
        % Plot nodes
      if plot_no == 1
              scatter3(Nodes_xyz(Areas_lbl == 'O', 1), Nodes_xyz(Areas_lbl == 'O', 2), Nodes_xyz(Areas_lbl == 'O', 3), node_size, 'MarkerFaceColor', 'k', 'MarkerEdgeColor', 'k');
              hold on
              scatter3(Nodes_xyz(Areas_lbl == 'T', 1), Nodes_xyz(Areas_lbl == 'T', 2), Nodes_xyz(Areas_lbl == 'T', 3), node_size, 'MarkerFaceColor', [0.47 0.67 0.19], 'MarkerEdgeColor', 'k');
              scatter3(Nodes_xyz(Areas_lbl == 'C', 1), Nodes_xyz(Areas_lbl == 'C', 2), Nodes_xyz(Areas_lbl == 'C', 3), node_size, 'MarkerFaceColor', [0.75 0.00 0.75], 'MarkerEdgeColor', 'k');
              scatter3(Nodes_xyz(Areas_lbl == 'F', 1), Nodes_xyz(Areas_lbl == 'F', 2), Nodes_xyz(Areas_lbl == 'F', 3), node_size, 'MarkerFaceColor', [0.93 0.69 0.13], 'MarkerEdgeColor', 'k');
      else
          hold on
      end
 end
      % Plot surface
      if plot_no == 1
        patch('Vertices', cx.Vertices, 'Faces', cx.Faces, 'FaceColor', [.75 .75 .75], 'FaceAlpha', 0.075, 'EdgeColor', 'none');
      end
      
      % View settings
      axis off
      view(view_dir(1),view_dir(2))
      
  
end
