# Supplementary material for: Effects of perinatal asphyxia on cortical activity in two-year-old children
Source: Neuroimage Clin. 2025 Dec 17;49:103933. doi: 10.1016/j.nicl.2025.103933 (PMC12811685; doi:10.1016/j.nicl.2025.103933)
Supplement: Supplementary Data 14 [file mmc14.m]

function preprocess_eeg()
% Anton Tokariev 2019, edited Sebastian König 2025
%
% Step #1: Read data
% Step #2: Reorder channels
% Step #3: Remove DC (make zero mean)
% Step #4: Band-pass filtering [0.4-45] Hz
% Step #5: Resample (Fs = 100 Hz)
% Step #6: Average montage
% Step #7: Save data to .mat
 
 close all
 clearvars


% SETTINGS
%%%%%%%%%%%%%%%%%%%%%%%%%%%%%%%%%%%%%%%%%

% 64 channels - mastoids and AFz reference
  Ch_stand = {'Fp1'; 'Fpz'; 'Fp2'; 'F7'; 'F3'; 'Fz'; 'F4'; 'F8'; 'FC5'; 'FC1'; 'FC2'; ...
            'FC6'; 'T7'; 'C3'; 'Cz'; 'C4'; 'T8'; 'CP5'; 'CP1'; 'CP2'; ...
            'CP6'; 'P7'; 'P3'; 'Pz'; 'P4'; 'P8'; 'POz'; 'O1'; 'O2'; 'AF7'; 'AF3'; ...
            'AF4'; 'AF8'; 'F5'; 'F1'; 'F2'; 'F6'; 'FC3'; 'FCz'; 'FC4'; 'C5'; 'C1'; ...
            'C2'; 'C6'; 'CP3'; 'CP4'; 'P5'; 'P1'; 'P2'; 'P6'; 'PO5'; 'PO3'; 'PO4'; ...
            'PO6'; 'FT7'; 'FT8'; 'TP7'; 'TP8'; 'PO7'; 'PO8'; 'Oz'};
  
  N_Ch = size(Ch_stand, 1);

% Define new sampling rate (Fs)
  Fs_new = 100; 
  
% STEP #1: Read data

  data = [];                                                              
  header = [];                                                         
  

% Generate dummy EEG for test
  n_channels = N_Ch;        % Number of EEG channels
  Fs_old = 250;               % Sampling rate in Hz
  duration = 30;          % Duration in seconds
  n_samples = Fs_old * duration;
  header.label = Ch_stand;

  t = (0:n_samples-1) / Fs_old;

% Random Gaussian noise 
  data = randn(n_channels, n_samples) * 10;

% Add simulated alpha rhythm to some channels
  alpha_freq = 10;                          % Hz
  alpha_wave = 20 * sin(2*pi*alpha_freq*t); % µV

% Add into first few channels
  data(1,:) = data(1,:) + alpha_wave;
  data(2,:) = data(2,:) + alpha_wave;
  data(3,:) = data(3,:) + alpha_wave;


% STEP #2: Re-order EEG channels
 
  eeg_reorder = [];                                                      
  eeg_reorder = zeros(N_Ch, size(data, 2)); % [ch x samples]

Ch_label_orig{N_Ch, 1} = [];       

for k = 1:N_Ch

    ind = find(cellfun(@isempty, strfind(cellstr(header.label), Ch_stand{k, 1})) == 0);
    
        % Checks alternative ch names: T3/T7, T4/T8, T5/P7, T6/P8 
          if (isempty(ind) == 1) &&  (strcmp(Ch_stand{k, 1}, 'T3') == 1)
              ind = find(cellfun(@isempty, strfind(cellstr(header.label), 'T7')) == 0);  %#ok<STRCLFH>
          end
    
          if (isempty(ind) == 1) &&  (strcmp(Ch_stand{k, 1}, 'T4') == 1)
              ind = find(cellfun(@isempty, strfind(cellstr(header.label), 'T8')) == 0);  %#ok<STRCLFH>
          end
    
          if (isempty(ind) == 1) &&  (strcmp(Ch_stand{k, 1}, 'T5') == 1)
              ind = find(cellfun(@isempty, strfind(cellstr(header.label), 'P7')) == 0);  %#ok<STRCLFH>
          end
    
          if (isempty(ind) == 1) &&  (strcmp(Ch_stand{k, 1}, 'T6') == 1)
              ind = find(cellfun(@isempty, strfind(cellstr(header.label), 'P8')) == 0);  %#ok<STRCLFH>
          end
     %if isempty(ind) ==0 
     
     if isempty(ind) == true
        eeg_reorder(k, :) = 0;
        Ch_label_orig{k, 1} = 'NaN';
     else
        eeg_reorder(k, :) = data(ind(1, 1), :); 
        Ch_label_orig{k, 1} = header.label{ind(1, 1)};
     end   

end


% REMOVE ZEROS from the end (some files)

   eeg_reorder = eeg_reorder(:, mean(eeg_reorder) ~= 0);
 
  
% STEP #3: Remove DC

   
  L = size(eeg_reorder, 2); % length 

  eeg_reorder = eeg_reorder - repmat(mean(eeg_reorder, 2), 1, L); % EEG - DC
  
  
% STEP #4: Band-pass filtering [0.4-45] Hz


% Transpose (for filtfilt and resample)
  eeg_reorder = eeg_reorder';            % [samples x ch] 

% Mirroring (edge effects)  
  eeg_reorder_big = [flipud(eeg_reorder); eeg_reorder; flipud(eeg_reorder)];

% High-pass filtering (0.4 Hz)
% --------------------------------------------- %
  Hd1 = designfilt('highpassiir', 'StopbandFrequency', 0.2, 'PassbandFrequency', 0.4, 'StopbandAttenuation', 15, 'DesignMethod', 'butter', 'SampleRate', Fs_old);
 %fvtool(Hd1, 'Fs', Fs_old); % plot filter
  eeg_reorder_big_f1 = filtfilt(Hd1, eeg_reorder_big);
   
% Low-pass filtering (45 Hz)
% --------------------------------------------- % 
  Hd2 = designfilt('lowpassiir', 'StopbandFrequency', 47, 'PassbandFrequency', 45, 'StopbandAttenuation', 20, 'DesignMethod', 'butter', 'SampleRate', Fs_old);
 %fvtool(Hd2, 'Fs', Fs_old); % plot filter
  eeg_reorder_big_f2 = filtfilt(Hd2, eeg_reorder_big_f1);
    
  
% cut edges after filtering  
  eeg_reorder = eeg_reorder_big_f2(L+1:L+L, :);
  

% STEP #5: Resampling

  [p,q] = rat(Fs_new/Fs_old, 0.0001); 

  eeg_resample = [];                                                       %#ok<NASGU>
  eeg_resample = resample(eeg_reorder, p, q); % [samples x Ch]
  eeg_resample = eeg_resample';               % [Ch x samples]

 
% Remove first and last 10 samples (edge effect correction after resampling)
  eeg_resample(:, 1:10) = [];
  eeg_resample(:, end-10+1:end) = [];
 

 plot_signals(eeg_resample, Ch_stand, 'Filtered mopnopolar', Fs_new);

% STEP #6: Average montage
 
  eeg = [];                                                                %#ok<NASGU>
  eeg = eeg_resample - repmat(mean(eeg_resample), size(eeg_resample, 1), 1);
 

 
%%%%%%%%%%%% BAD CHANNEL %%%%%%%%%%%%%%%  

% Manually remove bad channels

%%%%


% Plot signal
 
  plot_signals(eeg, Ch_stand, 'Filtered resampled EEG Aver.montage', Fs_new); 
   plot_signals(normr(eeg), Ch_stand, 'Normalized EEG Aver.montage', Fs_new);

% STEP #7: Save data to mat file

  eeg_data = [];
 
% Pack data into structure                                     
  eeg_data.eeg = eeg;
  eeg_data.Fs = Fs_new;
  eeg_data.Labels = Ch_stand;

% Save EEG  

end


function plot_signals(s, lables, tit, Fs)

 % Fs = 100;

   di_1 = size(s, 1);
   di_2 = size(s, 2);
    
   if di_1 < di_2
      s = s';         % [samples x ch] 
   end 
    
    L = size(s, 1);
   ch = size(s, 2);
   
 
   shift = 5*(max(std(s)));
   
   baseline = (1:1:ch)*shift;
   baseline = fliplr(repmat(baseline, L, 1));
   
% x-axis: time or samples   
  if isempty(Fs) == 0
     
   % time   
     t =(0:1:L-1)/Fs;
     t = repmat(t, ch, 1);
     t = t';
     
  else
    
   % samples   
     t = 1:1:L;
     t = repmat(t, ch, 1);
     t = t'; 
      
  end
  
  sig_plot = s + baseline;
  

   figure;
   hold on
   set(gcf, 'Color', 'w');

   set(gca, 'YTick', fliplr(baseline(1,:)), 'YTickLabel', flipud(lables));
     
   plot(t, sig_plot, '-k'); 
   
   title(tit);
    
   hold off
   
 end 

   
   
